# Supplementary material for: Interfering Nuclear Protein Laminb1 Induces DNA Damage and Reduces Vemurafenib Resistance in Melanoma Cells In Vitro
Source: Cancers (Basel). 2024 Dec 4;16(23):4060. doi: 10.3390/cancers16234060 (PMC11639818; doi:10.3390/cancers16234060)
Supplement: Supplementary file 1 [file cancers-16-04060-s001.zip]

Archive with 1 entries (1 files):
- cancers-3317071-supplementary.pdf
